# Supplementary material for: Translation, Cross-Cultural Adaptation, and Validation of the Malay-Version of the Factors Influencing Community Willingness to Perform Cardiopulmonary Resuscitation and Use an Automated External Defibrillator Questionnaire
Source: Int J Environ Res Public Health. 2022 Apr 17;19(8):4882. doi: 10.3390/ijerph19084882 (PMC9028418; doi:10.3390/ijerph19084882)
Supplement: Supplementary file 1 [file ijerph-19-04882-s001.zip]

Archive with 1 entries (1 files):
- ijerph-1654744-supplementary.pdf
